# Supplementary material for: Synthetic Route to Conjugated Donor–Acceptor Polymer Brushes via Alternating Copolymerization of Bifunctional Monomers
Source: Polymers (Basel). 2022 Jul 4;14(13):2735. doi: 10.3390/polym14132735 (PMC9268968; doi:10.3390/polym14132735)
Supplement: Supplementary file 1 [file polymers-14-02735-s001.zip]

Archive with 1 entries (1 files):
- polymers-1790647-supplementary.pdf
